# Supplementary material for: A pneumatic random-access memory for controlling soft robots
Source: PLoS One. 2021 Jul 16;16(7):e0254524. doi: 10.1371/journal.pone.0254524 (PMC8284813; doi:10.1371/journal.pone.0254524)
Supplement: S5 File — (ZIP) [file pone.0254524.s005.zip]

Archive with 4 entries (4 files):
- binary_counting.txt
- __MACOSX/._binary_counting.txt
- mary.txt
- __MACOSX/._mary.txt
