# Supplementary material for: A pneumatic random-access memory for controlling soft robots
Source: PLoS One. 2021 Jul 16;16(7):e0254524. doi: 10.1371/journal.pone.0254524 (PMC8284813; doi:10.1371/journal.pone.0254524)
Supplement: S5 File — (ZIP) [file pone.0254524.s005.zip › binary_counting.txt]

main
c3
call latch
end

latch
//1
o0
o1
o2
call wait
o3
call wait
//2
c3
c0
o1
o2
call wait
//3
o0
o1
o2
call wait
o3
call wait
c0
o1
o2
call wait
//4
c3
o0
c1
o2
call wait
//5
o0
o1
o2
call wait
o3
call wait
//6
c3
c0
o1
o2
call wait
//7
o0
o1
o2
call wait
o3
call wait
c0
o1
o2
call wait
o0
c1
o2
call wait
//8
c3
c0
c1
o2
call wait
//9
o0
o1
o2
call wait
o3
call wait
//10
c3
c0
o1
o2
call wait
//11
o0
o1
o2
call wait
o3
call wait
c0
o1
o2
call wait
//12
c3
o0
c1
o2
call wait
//13
o0
o1
o2
call wait
o3
call wait
//14
c3
c0
o1
o2
call wait
//15
o0
o1
o2
call wait
o3
call wait
c0
o1
o2
call wait
o0
c1
o2
call wait
c0
c1
o2
call wait
//16
c3
o0
o1
c2
call wait
//17
o0
o1
o2
call wait
o3
call wait
//18
c3
c0
o1
o2
call wait
//19
o0
o1
o2
call wait
o3
call wait
c0
o1
o2
call wait
//20
c3
o0
c1
o2
call wait
//21
o0
o1
o2
call wait
o3
call wait
//22
c3
c0
o1
o2
call wait
//23
o0
o1
o2
call wait
o3
call wait
c0
o1
o2
call wait
o0
c1
o2
call wait
//24
c3
c0
c1
o2
call wait
//25
o0
o1
o2
call wait
o3
call wait
//26
c3
c0
o1
o2
call wait
//27
o0
o1
o2
call wait
o3
call wait
c0
o1
o2
call wait
//28
c3
o0
c1
o2
call wait
//29
o0
o1
o2
call wait
o3
call wait
//30
c3
c0
o1
o2
call wait
//31
o0
o1
o2
call wait
o3
call wait
c0
o1
o2
call wait
o0
c1
o2
call wait
c0
c1
o2
call wait
o0
o1
c2
call wait
//32
c3
c0
o1
c2
call wait
//33
o0
o1
o2
call wait
o3
call wait
//34
c3
c0
o1
o2
call wait
//35
o0
o1
o2
call wait
o3
call wait
c0
o1
o2
call wait
//36
c3
o0
c1
o2
call wait
//37
o0
o1
o2
call wait
o3
call wait
//38
c3
c0
o1
o2
call wait
//39
o0
o1
o2
call wait
o3
call wait
c0
o1
o2
call wait
o0
c1
o2
call wait
//40
c3
c0
c1
o2
call wait
//41
o0
o1
o2
call wait
o3
call wait
//42
c3
c0
o1
o2
call wait
//43
o0
o1
o2
call wait
o3
call wait
c0
o1
o2
call wait
//44
c3
o0
c1
o2
call wait
//45
o0
o1
o2
call wait
o3
call wait
//46
c3
c0
o1
o2
call wait
//47
o0
o1
o2
call wait
o3
call wait
c0
o1
o2
call wait
o0
c1
o2
call wait
c0
c1
o2
call wait
//48
c3
o0
o1
c2
call wait
//49
o0
o1
o2
call wait
o3
call wait
//50
c3
c0
o1
o2
call wait
//51
o0
o1
o2
call wait
o3
call wait
c0
o1
o2
call wait
//52
c3
o0
c1
o2
call wait
//53
o0
o1
o2
call wait
o3
call wait
//54
c3
c0
o1
o2
call wait
//55
o0
o1
o2
call wait
o3
call wait
c0
o1
o2
call wait
o0
c1
o2
call wait
//56
c3
c0
c1
o2
call wait
//57
o0
o1
o2
call wait
o3
call wait
//58
c3
c0
o1
o2
call wait
//59
o0
o1
o2
call wait
o3
call wait
c0
o1
o2
call wait
//60
c3
o0
c1
o2
call wait
//61
o0
o1
o2
call wait
o3
call wait
//62
c3
c0
o1
o2
call wait
//63
o0
o1
o2
call wait
o3
call wait
c0
o1
o2
call wait
o0
c1
o2
call wait
c0
c1
o2
call wait
o0
o1
c2
call wait
c0
o1
c2
call wait
//64
c3
o0
c1
c2
call wait
//65
o0
o1
o2
call wait
o3
call wait
//66
c3
c0
o1
o2
call wait
//67
o0
o1
o2
call wait
o3
call wait
c0
o1
o2
call wait
//68
c3
o0
c1
o2
call wait
//69
o0
o1
o2
call wait
o3
call wait
//70
c3
c0
o1
o2
call wait
//71
o0
o1
o2
call wait
o3
call wait
c0
o1
o2
call wait
o0
c1
o2
call wait
//72
c3
c0
c1
o2
call wait
//73
o0
o1
o2
call wait
o3
call wait
//74
c3
c0
o1
o2
call wait
//75
o0
o1
o2
call wait
o3
call wait
c0
o1
o2
call wait
//76
c3
o0
c1
o2
call wait
//77
o0
o1
o2
call wait
o3
call wait
//78
c3
c0
o1
o2
call wait
//79
o0
o1
o2
call wait
o3
call wait
c0
o1
o2
call wait
o0
c1
o2
call wait
c0
c1
o2
call wait
//80
c3
o0
o1
c2
call wait
//81
o0
o1
o2
call wait
o3
call wait
//82
c3
c0
o1
o2
call wait
//83
o0
o1
o2
call wait
o3
call wait
c0
o1
o2
call wait
//84
c3
o0
c1
o2
call wait
//85
o0
o1
o2
call wait
o3
call wait
//86
c3
c0
o1
o2
call wait
//87
o0
o1
o2
call wait
o3
call wait
c0
o1
o2
call wait
o0
c1
o2
call wait
//88
c3
c0
c1
o2
call wait
//89
o0
o1
o2
call wait
o3
call wait
//90
c3
c0
o1
o2
call wait
//91
o0
o1
o2
call wait
o3
call wait
c0
o1
o2
call wait
//92
c3
o0
c1
o2
call wait
//93
o0
o1
o2
call wait
o3
call wait
//94
c3
c0
o1
o2
call wait
//95
o0
o1
o2
call wait
o3
call wait
c0
o1
o2
call wait
o0
c1
o2
call wait
c0
c1
o2
call wait
o0
o1
c2
call wait
//96
c3
c0
o1
c2
call wait
//97
o0
o1
o2
call wait
o3
call wait
//98
c3
c0
o1
o2
call wait
//99
o0
o1
o2
call wait
o3
call wait
c0
o1
o2
call wait
//100
c3
o0
c1
o2
call wait
//101
o0
o1
o2
call wait
o3
call wait
//102
c3
c0
o1
o2
call wait
//103
o0
o1
o2
call wait
o3
call wait
c0
o1
o2
call wait
o0
c1
o2
call wait
//104
c3
c0
c1
o2
call wait
//105
o0
o1
o2
call wait
o3
call wait
//106
c3
c0
o1
o2
call wait
//107
o0
o1
o2
call wait
o3
call wait
c0
o1
o2
call wait
//108
c3
o0
c1
o2
call wait
//109
o0
o1
o2
call wait
o3
call wait
//110
c3
c0
o1
o2
call wait
/111
o0
o1
o2
call wait
o3
call wait
c0
o1
o2
call wait
o0
c1
o2
call wait
c0
c1
o2
call wait
//112
c3
o0
o1
c2
call wait
//113
o0
o1
o2
call wait
o3
call wait
//114
c3
c0
o1
o2
call wait
//115
o0
o1
o2
call wait
o3
call wait
c0
o1
o2
call wait
//116
c3
o0
c1
o2
call wait
//117
o0
o1
o2
call wait
o3
call wait
//118
c3
c0
o1
o2
call wait
//119
o0
o1
o2
call wait
o3
call wait
c0
o1
o2
call wait
o0
c1
o2
call wait
//120
c3
c0
c1
o2
call wait
//121
o0
o1
o2
call wait
o3
call wait
//122
c3
c0
o1
o2
call wait
//123
o0
o1
o2
call wait
o3
call wait
c0
o1
o2
call wait
//124
c3
o0
c1
o2
call wait
//125
o0
o1
o2
call wait
o3
call wait
//126
c3
c0
o1
o2
call wait
//127
o0
o1
o2
call wait
o3
call wait
c0
o1
o2
call wait
o0
c1
o2
call wait
c0
c1
o2
call wait
o0
o1
c2
call wait
c0
o1
c2
call wait
o0
c1
c2
call wait
//128
c3
c0
c1
c2
call wait
//129
o0
o1
o2
call wait
o3
call wait
//130
c3
c0
o1
o2
call wait
//131
o0
o1
o2
call wait
o3
call wait
c0
o1
o2
call wait
//132
c3
o0
c1
o2
call wait
//133
o0
o1
o2
call wait
o3
call wait
//134
c3
c0
o1
o2
call wait
//135
o0
o1
o2
call wait
o3
call wait
c0
o1
o2
call wait
o0
c1
o2
call wait
//136
c3
c0
c1
o2
call wait
//137
o0
o1
o2
call wait
o3
call wait
//138
c3
c0
o1
o2
call wait
//139
o0
o1
o2
call wait
o3
call wait
c0
o1
o2
call wait
//140
c3
o0
c1
o2
call wait
//141
o0
o1
o2
call wait
o3
call wait
//142
c3
c0
o1
o2
call wait
//143
o0
o1
o2
call wait
o3
call wait
c0
o1
o2
call wait
o0
c1
o2
call wait
c0
c1
o2
call wait
//144
c3
o0
o1
c2
call wait
//145
o0
o1
o2
call wait
o3
call wait
//146
c3
c0
o1
o2
call wait
//147
o0
o1
o2
call wait
o3
call wait
c0
o1
o2
call wait
//148
c3
o0
c1
o2
call wait
//149
o0
o1
o2
call wait
o3
call wait
//150
c3
c0
o1
o2
call wait
//151
o0
o1
o2
call wait
o3
call wait
c0
o1
o2
call wait
o0
c1
o2
call wait
//152
c3
c0
c1
o2
call wait
//153
o0
o1
o2
call wait
o3
call wait
//154
c3
c0
o1
o2
call wait
//155
o0
o1
o2
call wait
o3
call wait
c0
o1
o2
call wait
//156
c3
o0
c1
o2
call wait
//157
o0
o1
o2
call wait
o3
call wait
//158
c3
c0
o1
o2
call wait
//159
o0
o1
o2
call wait
o3
call wait
c0
o1
o2
call wait
o0
c1
o2
call wait
c0
c1
o2
call wait
o0
o1
c2
call wait
//160
c3
c0
o1
c2
call wait
//161
o0
o1
o2
call wait
o3
call wait
//162
c3
c0
o1
o2
call wait
//163
o0
o1
o2
call wait
o3
call wait
c0
o1
o2
call wait
//164
c3
o0
c1
o2
call wait
//165
o0
o1
o2
call wait
o3
call wait
//166
c3
c0
o1
o2
call wait
//167
o0
o1
o2
call wait
o3
call wait
c0
o1
o2
call wait
o0
c1
o2
call wait
//168
c3
c0
c1
o2
call wait
//169
o0
o1
o2
call wait
o3
call wait
//170
c3
c0
o1
o2
call wait
//171
o0
o1
o2
call wait
o3
call wait
c0
o1
o2
call wait
//172
c3
o0
c1
o2
call wait
//173
o0
o1
o2
call wait
o3
call wait
//174
c3
c0
o1
o2
call wait
//175
o0
o1
o2
call wait
o3
call wait
c0
o1
o2
call wait
o0
c1
o2
call wait
c0
c1
o2
call wait
//176
c3
o0
o1
c2
call wait
//177
o0
o1
o2
call wait
o3
call wait
//178
c3
c0
o1
o2
call wait
//179
o0
o1
o2
call wait
o3
call wait
c0
o1
o2
call wait
//180
c3
o0
c1
o2
call wait
//181
o0
o1
o2
call wait
o3
call wait
//182
c3
c0
o1
o2
call wait
//183
o0
o1
o2
call wait
o3
call wait
c0
o1
o2
call wait
o0
c1
o2
call wait
//184
c3
c0
c1
o2
call wait
//185
o0
o1
o2
call wait
o3
call wait
//186
c3
c0
o1
o2
call wait
//187
o0
o1
o2
call wait
o3
call wait
c0
o1
o2
call wait
//188
c3
o0
c1
o2
call wait
//189
o0
o1
o2
call wait
o3
call wait
//190
c3
c0
o1
o2
call wait
//191
o0
o1
o2
call wait
o3
call wait
c0
o1
o2
call wait
o0
c1
o2
call wait
c0
c1
o2
call wait
o0
o1
c2
call wait
c0
o1
c2
call wait
//192
c3
o0
c1
c2
call wait
//193
o0
o1
o2
call wait
o3
call wait
//194
c3
c0
o1
o2
call wait
//195
o0
o1
o2
call wait
o3
call wait
c0
o1
o2
call wait
//196
c3
o0
c1
o2
call wait
//197
o0
o1
o2
call wait
o3
call wait
//198
c3
c0
o1
o2
call wait
//199
o0
o1
o2
call wait
o3
call wait
c0
o1
o2
call wait
o0
c1
o2
call wait
//200
c3
c0
c1
o2
call wait
//201
o0
o1
o2
call wait
o3
call wait
//202
c3
c0
o1
o2
call wait
//203
o0
o1
o2
call wait
o3
call wait
c0
o1
o2
call wait
//204
c3
o0
c1
o2
call wait
//205
o0
o1
o2
call wait
o3
call wait
//206
c3
c0
o1
o2
call wait
//207
o0
o1
o2
call wait
o3
call wait
c0
o1
o2
call wait
o0
c1
o2
call wait
c0
c1
o2
call wait
//208
c3
o0
o1
c2
call wait
//209
o0
o1
o2
call wait
o3
call wait
//210
c3
c0
o1
o2
call wait
//211
o0
o1
o2
call wait
o3
call wait
c0
o1
o2
call wait
//212
c3
o0
c1
o2
call wait
//213
o0
o1
o2
call wait
o3
call wait
//214
c3
c0
o1
o2
call wait
//215
o0
o1
o2
call wait
o3
call wait
c0
o1
o2
call wait
o0
c1
o2
call wait
//216
c3
c0
c1
o2
call wait
//217
o0
o1
o2
call wait
o3
call wait
//218
c3
c0
o1
o2
call wait
//219
o0
o1
o2
call wait
o3
call wait
c0
o1
o2
call wait
//220
c3
o0
c1
o2
call wait
//221
o0
o1
o2
call wait
o3
call wait
//222
c3
c0
o1
o2
call wait
//223
o0
o1
o2
call wait
o3
call wait
c0
o1
o2
call wait
o0
c1
o2
call wait
c0
c1
o2
call wait
o0
o1
c2
call wait
//224
c3
c0
o1
c2
call wait
//225
o0
o1
o2
call wait
o3
call wait
//226
c3
c0
o1
o2
call wait
//227
o0
o1
o2
call wait
o3
call wait
c0
o1
o2
call wait
//228
c3
o0
c1
o2
call wait
//229
o0
o1
o2
call wait
o3
call wait
//230
c3
c0
o1
o2
call wait
//231
o0
o1
o2
call wait
o3
call wait
c0
o1
o2
call wait
o0
c1
o2
call wait
//232
c3
c0
c1
o2
call wait
//233
o0
o1
o2
call wait
o3
call wait
//234
c3
c0
o1
o2
call wait
//235
o0
o1
o2
call wait
o3
call wait
c0
o1
o2
call wait
//236
c3
o0
c1
o2
call wait
//237
o0
o1
o2
call wait
o3
call wait
//238
c3
c0
o1
o2
call wait
//239
o0
o1
o2
call wait
o3
call wait
c0
o1
o2
call wait
o0
c1
o2
call wait
c0
c1
o2
call wait
//240
c3
o0
o1
c2
call wait
//241
o0
o1
o2
call wait
o3
call wait
//242
c3
c0
o1
o2
call wait
//243
o0
o1
o2
call wait
o3
call wait
c0
o1
o2
call wait
//244
c3
o0
c1
o2
call wait
//245
o0
o1
o2
call wait
o3
call wait
//246
c3
c0
o1
o2
call wait
//247
o0
o1
o2
call wait
o3
call wait
c0
o1
o2
call wait
o0
c1
o2
call wait
//248
c3
c0
c1
o2
call wait
//249
o0
o1
o2
call wait
o3
call wait
//250
c3
c0
o1
o2
call wait
//251
o0
o1
o2
call wait
o3
call wait
c0
o1
o2
call wait
//252
c3
o0
c1
o2
call wait
//253
o0
o1
o2
call wait
o3
call wait
//254
c3
c0
o1
o2
call wait
//255
o0
o1
o2
call wait
end

wait
w5000
end
