# Supplementary material for: A pneumatic random-access memory for controlling soft robots
Source: PLoS One. 2021 Jul 16;16(7):e0254524. doi: 10.1371/journal.pone.0254524 (PMC8284813; doi:10.1371/journal.pone.0254524)
Supplement: S5 File — (ZIP) [file pone.0254524.s005.zip › mary.txt]

g
o0
o1
c2
end

a
c0
o1
o2
end

b
o0
o1
o2
end

d
c0
o1
c2
end

play
c3
end

vent
o3
end


whole
w15500
end

half
w7000
end

quarter
w3000
end

eighth
w1500
end

reset
call vent
call g
call quarter
call a
call quarter
call b
call quarter
call d
call quarter
end


chord
call play
call g
call quarter
//
call b
call quarter
//
call d
call quarter
//
end


scales
//
call play
call g
call quarter
call vent
call eighth
//
call play
call a
call quarter
call vent
call eighth
//
call play
call b
call quarter
call vent
call eighth
//
call play
call d
call quarter
call vent
call eighth
end


mary
//  MA
call play
call b
call quarter
call vent
call eighth
//  RY
call play
call a
call quarter
call vent
call eighth
//  HAD
call play
call g
call quarter
call vent
call eighth
//  A
call play
call a
call quarter
call vent
call eighth
//  LIT
call play
call b
call quarter
call vent
call eighth
//  TLE
call play
call b
call quarter
call vent
call eighth
//  LAMB
call play
call b
call half
call vent
call eighth
//  LIT
call play
call a
call quarter
call vent
call eighth
//  TLE
call play
call a
call quarter
call vent
call eighth
//  LAMB
call play
call a
call half
call vent
call eighth
//  LIT
call play
call b
call quarter
call vent
call eighth
//  TLE
call play
call d
call quarter
call vent
call eighth
//  LAMB
call play
call d
call half
call vent
call eighth
//  MA
call play
call b
call quarter
call vent
call eighth
//  RY
call play
call a
call quarter
call vent
call eighth
//  HAD
call play
call g
call quarter
call vent
call eighth
//  A
call play
call a
call quarter
call vent
call eighth
//  LIT
call play
call b
call quarter
call vent
call eighth
//  TLE
call play
call b
call quarter
call vent
call eighth
//  LAMB
call play
call b
call quarter
call vent
call eighth
//  ITS
call play
call b
call quarter
call vent
call eighth
//  FLEECE
call play
call a
call quarter
call vent
call eighth
//  WAS
call play
call a
call quarter
call vent
call eighth
//  WHITE
call play
call b
call quarter
call vent
call eighth
//  AS
call play
call a
call quarter
call vent
call eighth
//  SNOW
call play
call g
call half
call vent
call eighth
// (ENDING)
call vent
call quarter
end


exercise
call play
call d
call quarter
call vent
call eighth
end

main
//call exercise 100
//call reset
call mary
call chord
end
